# Supplementary material for: Translation, Cultural Adaptation, and Validation of the Spanish Version of the Person-Centred Practice Inventory-Staff (PCPI-S)
Source: Healthcare (Basel). 2024 Dec 9;12(23):2485. doi: 10.3390/healthcare12232485 (PMC11641174; doi:10.3390/healthcare12232485)
Supplement: Supplementary file 1 [file healthcare-12-02485-s001.zip]

Archive with 1 entries (1 files):
- healthcare-3302777-supplementary.xlsx
