# Supplementary material for: Translation, Cultural Adaptation, and Validation of the Spanish Version of the Person-Centred Practice Inventory-Staff (PCPI-S)
Source: Healthcare (Basel). 2024 Dec 9;12(23):2485. doi: 10.3390/healthcare12232485 (PMC11641174; doi:10.3390/healthcare12232485)
Supplement: Supplementary file 1 [file healthcare-12-02485-s001.zip › healthcare-3302777-supplementary.xlsx]

## Sheet: Table S1
Table S1. Descriptive statistics of the explicit variables of the instrument: skewness. kurtosis. Kendall Tau concordance coefficient and polychoric correlation coefficients.
Item	Skewness	Kurtosis	Kendall Tau	Mean	St. D.	1	2	3	4	5	6	7	8	9	10	11	12	13	14	15	16	17	18	19	20	21	22	23	24	25	26	27	28	29	30	31	32	33	34	35	36	37	38	39	40	41	42	43	44
D1_C01_P01	-1.56	4.14	0.513555	4.2807	0.78171	1
D1_C01_P02	-2.35	8.5	0.331316	4.56842	0.686684	0.544688	1
D1_C01_P03	-0.59	0.03	0.439874	4.45263	0.577179	0.436971	0.497492	1
D1_C02_P04	-0.4	-0.86	0.457099	4.46316	0.559373	0.395411	0.474258	0.624899	1
D1_C02_P05	-1.07	-0.2	0.396784	4.68421	0.487805	0.229411	0.460431	0.429596	0.649641	1
D1_C02_P06	-0.57	0.31	0.454771	4.34035	0.622314	0.349888	0.389231	0.530686	0.627072	0.53438	1
D1_C02_P07	-1.37	2.48	0.369481	4.57895	0.585847	0.36376	0.37115	0.467795	0.635622	0.432675	0.378881	1
D1_C03_P08	-1.58	2.9	0.2358	4.73333	0.466231	0.437911	0.355012	0.614371	0.700623	0.639781	0.534921	0.546179	1
D1_C03_P09	-0.84	1.32	0.55521	4.32281	0.677354	0.309503	0.467418	0.514576	0.481809	0.370743	0.352665	0.490509	0.643247	1
D1_C03_P10	-1.39	3.32	0.424075	4.52281	0.625463	0.437635	0.423176	0.538944	0.601562	0.453255	0.353543	0.57791	0.676934	0.738337	1
D1_C03_P11	-0.9	2.89	0.339704	4.44211	0.582294	0.406117	0.474555	0.487816	0.653388	0.446587	0.471072	0.465946	0.700855	0.570893	0.648051	1
D1_C03_P12	-0.75	1.37	0.516553	4.18596	0.7198	0.348677	0.302993	0.607894	0.502964	0.369719	0.49141	0.377889	0.644436	0.510764	0.532452	0.692701	1
D1_C04_P13	-0.84	2.11	0.637353	4.24912	0.658937	0.316564	0.439932	0.557374	0.523842	0.325632	0.518392	0.464357	0.521482	0.491145	0.625166	0.528828	0.620477	1
D1_C04_P14	-0.4	-0.39	0.543299	4.25614	0.656232	0.277062	0.417742	0.459792	0.459296	0.381646	0.523201	0.424072	0.501979	0.443981	0.476377	0.531783	0.592237	0.842129	1
D1_C04_P15	-0.93	0.98	0.404452	4.50175	0.591159	0.349565	0.409274	0.521685	0.517211	0.390183	0.414019	0.472893	0.59004	0.436088	0.517643	0.512911	0.524059	0.593322	0.699487	1
D1_C05_P16	-0.49	0.18	0.453116	3.94035	0.791651	0.249022	0.225051	0.355576	0.392676	0.253072	0.521302	0.299344	0.367335	0.271916	0.386706	0.365517	0.488008	0.531679	0.645393	0.530276	1
D1_C05_P17	-0.05	-0.73	0.506693	3.41404	0.874409	0.318323	0.0963659	0.173007	0.26704	0.0666475	0.283237	0.243834	0.268897	0.247619	0.275958	0.311858	0.379988	0.321399	0.418566	0.222491	0.478042	1
D1_C05_P18	-0.44	0.24	0.482568	3.95088	0.720212	0.353377	0.156447	0.333586	0.424959	0.238497	0.349676	0.452949	0.44237	0.374515	0.445509	0.526497	0.44633	0.455704	0.428502	0.44491	0.326567	0.612584	1
D2_C06_P19	-0.69	2.2	0.632419	4.05614	0.642129	0.434814	0.271807	0.435715	0.466847	0.152909	0.389661	0.397322	0.484348	0.375798	0.476344	0.515015	0.43453	0.45323	0.416313	0.395266	0.349105	0.533256	0.521103	1
D2_C06_P20	-0.39	-0.22	0.499531	3.68421	0.883294	0.377832	0.126937	0.327179	0.308309	0.135844	0.410118	0.281921	0.34578	0.277831	0.400986	0.408173	0.395056	0.285424	0.343719	0.349651	0.421025	0.571849	0.53733	0.625573	1
D2_C06_P21	-0.21	-0.16	0.54627	4.41404	0.534526	0.228473	0.214529	0.339124	0.51694	0.356037	0.521681	0.385398	0.482566	0.335636	0.486864	0.461537	0.403095	0.531862	0.427166	0.430914	0.426791	0.252202	0.489658	0.443212	0.437956	1
D2_C07_P22	-0.95	1.17	0.546544	4.02807	0.863532	0.279984	0.165415	0.470879	0.388609	0.27695	0.347518	0.33623	0.371923	0.215485	0.420925	0.377933	0.468469	0.406284	0.393434	0.518994	0.429863	0.352237	0.549972	0.384211	0.341451	0.47379	1
D2_C07_P23	-0.24	-0.68	0.569669	3.43509	1.01407	0.148834	0.0523947	0.190169	0.142714	0.150916	0.215486	0.245659	0.175037	0.192991	0.24039	0.234644	0.380434	0.252221	0.281012	0.252178	0.399904	0.402462	0.459435	0.331573	0.368726	0.369148	0.593926	1
D2_C07_P24	-0.62	-0.23	0.576719	3.62456	1.04953	0.237678	0.171109	0.176517	0.326186	0.139202	0.281125	0.253473	0.303139	0.192691	0.290237	0.409657	0.345745	0.249066	0.274975	0.212569	0.255134	0.381286	0.400925	0.333395	0.309945	0.319853	0.541658	0.549469	1
D2_C07_P25	-0.7	0.1	0.483461	3.54035	1.04272	0.207063	0.22141	0.25165	0.288133	0.026948	0.280479	0.121376	0.12877	0.229568	0.250968	0.25903	0.284175	0.189977	0.269473	0.296774	0.247574	0.329997	0.390075	0.239492	0.323937	0.240806	0.483664	0.384195	0.591926	1
D2_C08_P26	-0.82	0.74	0.555799	3.94737	0.884552	0.252691	0.284219	0.312293	0.419879	0.20385	0.363689	0.267505	0.40804	0.324985	0.416001	0.492224	0.411746	0.401502	0.364952	0.374413	0.362877	0.307778	0.520856	0.428213	0.382759	0.479779	0.616158	0.407409	0.667665	0.678369	1
D2_C08_P27	-0.73	0.18	0.521158	3.93333	0.903306	0.0823282	0.188175	0.228404	0.331941	0.215042	0.410701	0.171929	0.313053	0.253449	0.270759	0.367499	0.341395	0.304651	0.310367	0.301066	0.393944	0.30096	0.441559	0.284377	0.276486	0.517478	0.544805	0.388445	0.558321	0.501835	0.795351	1
D2_C08_P28	-0.61	0.5	0.516312	3.80351	0.861943	0.110358	0.0367971	0.224503	0.245817	0.318716	0.237513	0.153675	0.339489	0.258814	0.229154	0.341451	0.346052	0.368124	0.341732	0.276317	0.247231	0.193104	0.433079	0.183819	0.236942	0.44199	0.448295	0.272181	0.401641	0.287056	0.548154	0.597398	1
D2_C09_P29	-0.76	0.79	0.332893	3.87719	0.861341	0.102261	0.121944	0.278799	0.371013	0.214548	0.340432	0.187928	0.328351	0.244369	0.250648	0.316781	0.340387	0.300753	0.304642	0.312925	0.2282	0.143341	0.313557	0.211168	0.176334	0.432784	0.477321	0.316428	0.532556	0.405228	0.607174	0.593145	0.711154	1
D2_C09_P30	-0.8	1.29	0.475483	4.12632	0.730263	0.271354	0.286211	0.470992	0.536696	0.351595	0.512529	0.37362	0.529562	0.370538	0.491919	0.489421	0.480861	0.406708	0.415423	0.40258	0.412957	0.390897	0.458373	0.492193	0.526184	0.516887	0.684084	0.446316	0.591194	0.449743	0.722598	0.613653	0.569953	0.672683	1
D2_C09_P31	-0.87	0.19	0.636566	3.78246	1.09176	0.0810703	0.0828962	0.228872	0.275798	0.254623	0.270291	0.155498	0.263008	0.156133	0.249539	0.324216	0.386792	0.38034	0.383421	0.298679	0.34374	0.164951	0.373326	0.234279	0.191213	0.417286	0.470226	0.389265	0.629557	0.361301	0.589408	0.575298	0.583188	0.633874	0.547698	1
D2_C09_P32	-0.51	-0.28	0.465905	3.70175	1.0029	0.108311	0.230323	0.22345	0.296882	0.154951	0.366638	0.186357	0.291083	0.226995	0.220027	0.378463	0.448336	0.366202	0.411959	0.25487	0.403737	0.394222	0.470892	0.320642	0.338645	0.43076	0.544509	0.53064	0.669694	0.50069	0.661618	0.65729	0.530595	0.593414	0.616922	0.748055	1
D2_C10_P33	-0.47	-0.31	0.59014	3.59649	1.04578	0.06766	0.197626	0.168552	0.330248	0.202423	0.379869	0.110605	0.282073	0.21313	0.195067	0.374896	0.447983	0.314316	0.343508	0.26226	0.326696	0.306679	0.387367	0.286928	0.290468	0.381482	0.488233	0.431152	0.67603	0.490671	0.645264	0.638346	0.541311	0.568047	0.57664	0.675394	0.857703	1
D2_C10_P34	-0.28	-0.09	0.438504	3.86667	0.72901	0.287473	0.262931	0.341962	0.395054	0.187475	0.496725	0.207157	0.467467	0.348342	0.349194	0.424626	0.44829	0.474948	0.46876	0.387558	0.343156	0.46522	0.468197	0.402784	0.5631	0.424765	0.372862	0.366839	0.367875	0.39867	0.396683	0.367204	0.266216	0.271429	0.419357	0.238061	0.469711	0.470682	1
D2_C10_P35	-0.45	0.44	0.353383	4.30877	0.601723	0.244414	0.207089	0.408805	0.431379	0.317301	0.400076	0.368329	0.460235	0.388312	0.452342	0.436375	0.474905	0.427313	0.43617	0.455111	0.304738	0.335091	0.467466	0.245153	0.378794	0.497154	0.388017	0.350176	0.206283	0.30061	0.323386	0.287066	0.368677	0.324697	0.370712	0.181233	0.363488	0.383165	0.591127	1
D2_C11_P36	-0.55	0.59	0.321685	4.38596	0.586058	0.296703	0.393683	0.411696	0.475076	0.406238	0.358284	0.442396	0.580178	0.52293	0.542923	0.508816	0.460598	0.528352	0.45851	0.390429	0.391759	0.344388	0.510208	0.549397	0.422344	0.527239	0.308414	0.253918	0.137312	0.116757	0.272475	0.320139	0.278955	0.164569	0.410917	0.162474	0.292631	0.262995	0.543942	0.628231	1
D2_C11_P37	-0.65	0.47	0.40827	4.12982	0.727228	0.278456	0.273282	0.303544	0.397332	0.199074	0.331975	0.40835	0.400907	0.417758	0.464298	0.432634	0.416765	0.476431	0.439393	0.336352	0.455317	0.456762	0.555656	0.549736	0.502133	0.444818	0.297236	0.271761	0.228341	0.151373	0.322575	0.352488	0.225023	0.165501	0.38647	0.214732	0.389282	0.325345	0.428092	0.455304	0.74994	1
D2_C11_P38	-0.42	-0.25	0.478629	3.75789	0.868654	0.240341	0.261548	0.379328	0.342164	0.182255	0.34954	0.33379	0.382795	0.437638	0.459305	0.399422	0.49863	0.560478	0.573584	0.404911	0.448791	0.458701	0.51012	0.397216	0.517423	0.402609	0.244719	0.299347	0.152709	0.237579	0.244609	0.354621	0.253789	0.174066	0.342155	0.261053	0.390286	0.328072	0.459469	0.437106	0.565006	0.680159	1
D2_C12_P39	-0.03	-0.54	0.545534	3.05614	1.07975	0.0555852	0.0410467	0.119	0.157515	0.0171394	0.230702	0.0329285	0.136638	0.16831	0.141856	0.204942	0.384136	0.311711	0.35454	0.18329	0.320159	0.30455	0.344388	0.155286	0.282895	0.305323	0.2758	0.375136	0.451833	0.413825	0.481011	0.507944	0.417207	0.49341	0.380936	0.537537	0.635974	0.600384	0.327405	0.19867	0.21535	0.312672	0.423954	1
D2_C12_P40	0.16	-0.62	0.50143	2.69474	1.07867	0.023983	-0.000905311	-0.00129256	0.108366	0.0484287	0.172383	0.0025337	0.132709	0.146072	0.133869	0.18152	0.287311	0.186497	0.239211	0.105973	0.25114	0.214612	0.259787	0.157479	0.192147	0.301595	0.265957	0.411588	0.527432	0.377731	0.447689	0.493819	0.465531	0.490594	0.382035	0.488808	0.578405	0.608503	0.203823	0.167346	0.088817	0.172753	0.205651	0.626322	1
D2_C12_P41	-0.24	-0.13	0.447297	3.23158	1.00126	0.0337216	0.0696476	0.0264792	0.215961	0.0577069	0.263265	0.0616807	0.228462	0.193445	0.182496	0.22469	0.267264	0.233197	0.376079	0.165353	0.337007	0.293126	0.341174	0.2516	0.292671	0.329035	0.311006	0.333042	0.394456	0.368117	0.429446	0.48411	0.344576	0.333521	0.473548	0.435278	0.49455	0.507669	0.291897	0.243156	0.253274	0.248595	0.313741	0.549747	0.625921	1
D2_C12_P42	-0.58	-0.04	0.509033	3.6	0.979365	0.147139	0.131473	0.250134	0.380585	0.235918	0.371034	0.23167	0.36899	0.215853	0.226433	0.397073	0.406917	0.397193	0.419576	0.334122	0.385911	0.277014	0.459211	0.407799	0.346108	0.437154	0.48134	0.395805	0.622346	0.426335	0.68319	0.670716	0.530613	0.562151	0.58808	0.667257	0.71316	0.67756	0.338528	0.272497	0.288206	0.357698	0.293482	0.492023	0.640308	0.577815	1
D2_C12_P43	-0.49	-0.22	0.356611	3.43158	1.00687	0.136262	0.158556	0.27841	0.374716	0.272652	0.365685	0.241152	0.34619	0.282963	0.255446	0.352854	0.395808	0.407972	0.351028	0.33024	0.396977	0.245393	0.392522	0.314282	0.28508	0.403573	0.408138	0.385606	0.521837	0.385607	0.555443	0.552315	0.400959	0.450499	0.492017	0.536308	0.652343	0.596955	0.332656	0.20709	0.212347	0.268362	0.286101	0.528848	0.60058	0.502391	0.717779	1
D3_C13_P44	-0.5	1.15	0.47742	4.30175	0.587574	0.417166	0.388247	0.508026	0.512953	0.441835	0.461165	0.556278	0.636956	0.561302	0.648843	0.579963	0.565484	0.56426	0.515941	0.4992	0.382963	0.311326	0.546901	0.526383	0.384238	0.558388	0.481647	0.26279	0.279278	0.298546	0.43487	0.412121	0.31165	0.301739	0.519615	0.229249	0.340242	0.296745	0.456689	0.513609	0.66248	0.542535	0.492553	0.28393	0.178682	0.239	0.40864	0.403116	1
D3_C13_P45	-0.83	1.54	0.458019	4.28421	0.676515	0.352233	0.448575	0.548937	0.57659	0.438719	0.428702	0.528768	0.562699	0.706084	0.690713	0.497396	0.560195	0.567166	0.484472	0.493593	0.321554	0.33756	0.459347	0.487745	0.371943	0.424641	0.470501	0.258214	0.315992	0.334332	0.42921	0.385607	0.325647	0.268885	0.502185	0.247538	0.293058	0.297303	0.439755	0.515272	0.607422	0.53913	0.56696	0.257491	0.185773	0.207783	0.328121	0.328606	0.791669
D3_C13_P46	-0.79	0.99	0.38202	3.87368	0.842223	0.326416	0.301866	0.402643	0.533429	0.285838	0.455881	0.451134	0.51543	0.517569	0.63795	0.548828	0.567753	0.609037	0.569225	0.470226	0.581806	0.464564	0.433622	0.496222	0.428693	0.486028	0.436699	0.343783	0.283892	0.268964	0.403816	0.34555	0.3024	0.238349	0.504795	0.222025	0.311854	0.303254	0.437965	0.347735	0.483124	0.5456	0.50266	0.324164	0.215402	0.343071	0.298723	0.326208	0.528587
D3_C13_P47	-0.77	2.47	0.397634	4.19649	0.636331	0.297556	0.380248	0.525689	0.580313	0.382405	0.418942	0.54483	0.604175	0.600581	0.710529	0.620042	0.518075	0.589401	0.566611	0.512747	0.434204	0.379461	0.42242	0.510521	0.437099	0.521733	0.462518	0.258877	0.205435	0.291179	0.393173	0.322495	0.264974	0.256055	0.521125	0.190312	0.274021	0.265621	0.417954	0.47555	0.586562	0.525312	0.536144	0.254269	0.169268	0.297811	0.307404	0.306003	0.611115
D3_C14_P48	-0.73	1.45	0.528781	4.23158	0.67322	0.241249	0.361116	0.351557	0.419374	0.355608	0.315053	0.413047	0.372212	0.546187	0.634441	0.495519	0.420489	0.432165	0.381561	0.436465	0.222414	0.24141	0.354986	0.315418	0.320934	0.357975	0.391827	0.217714	0.320076	0.354845	0.381424	0.278107	0.203152	0.226555	0.431595	0.231687	0.253916	0.280143	0.337558	0.419866	0.523353	0.438347	0.363297	0.201464	0.112633	0.167478	0.310073	0.279345	0.59791
D3_C14_P49	-0.73	0.98	0.461524	3.93684	0.784675	0.232841	0.337731	0.354568	0.431175	0.33378	0.380923	0.393987	0.37517	0.514088	0.55875	0.468824	0.482866	0.4242	0.376481	0.413552	0.353974	0.319325	0.379796	0.358085	0.387621	0.38244	0.415908	0.18723	0.2575	0.351944	0.422253	0.345177	0.247408	0.173824	0.455963	0.231102	0.306569	0.305515	0.417487	0.380123	0.467203	0.431436	0.41438	0.27963	0.136041	0.236325	0.292426	0.287101	0.56124
D3_C14_P50	-0.91	2.03	0.338519	4.08772	0.728705	0.105534	0.222475	0.342076	0.48771	0.28268	0.275746	0.370939	0.463357	0.479395	0.585537	0.512077	0.474864	0.432769	0.353207	0.361314	0.335372	0.280073	0.356192	0.341281	0.267405	0.272404	0.343834	0.21916	0.199397	0.231252	0.352888	0.254759	0.313676	0.30748	0.412685	0.304489	0.320895	0.300712	0.356943	0.459755	0.470597	0.351285	0.390407	0.328857	0.188861	0.332228	0.286703	0.281372	0.539257
D3_C15_P51	-0.75	2.21	0.474025	4.3614	0.604489	0.273069	0.374908	0.520589	0.62759	0.369485	0.45602	0.468101	0.552551	0.582781	0.56679	0.562656	0.522488	0.556813	0.515789	0.41868	0.381376	0.240539	0.39165	0.416217	0.319599	0.421047	0.407864	0.211559	0.214807	0.314811	0.390177	0.272417	0.328661	0.315001	0.528496	0.20026	0.307638	0.274167	0.429479	0.540882	0.588842	0.485229	0.413591	0.239305	0.14783	0.275674	0.345248	0.384951	0.671776
D3_C15_P52	-0.52	1.55	0.424253	4.1193	0.638947	0.314713	0.26625	0.481614	0.580184	0.338739	0.470679	0.405621	0.4328	0.464181	0.442634	0.535479	0.488318	0.429538	0.355332	0.377337	0.316711	0.264407	0.349574	0.403548	0.389967	0.445636	0.414428	0.252683	0.236097	0.309606	0.336757	0.237131	0.290412	0.258168	0.474793	0.167713	0.238464	0.290076	0.40416	0.469068	0.404559	0.332782	0.25257	0.0956525	0.0463742	0.207784	0.305601	0.284759	0.529776
D3_C15_P53	-0.6	2.45	0.458922	4.30175	0.587574	0.207168	0.24775	0.52096	0.483861	0.325291	0.347806	0.400123	0.441738	0.520323	0.566906	0.538365	0.545378	0.434518	0.350901	0.438085	0.286228	0.263707	0.385631	0.421371	0.322054	0.506372	0.462447	0.23935	0.26958	0.320048	0.391842	0.258253	0.286944	0.29457	0.468865	0.262402	0.304936	0.254358	0.370611	0.453167	0.489563	0.38046	0.367384	0.197261	0.0806755	0.171246	0.291958	0.289094	0.628397
D3_C16_P54	-0.78	2.86	0.48981	4.33333	0.597334	0.425211	0.428512	0.557849	0.601299	0.43951	0.333411	0.518184	0.624283	0.630135	0.628696	0.559174	0.576217	0.532073	0.494029	0.371615	0.362693	0.366794	0.453862	0.472482	0.338615	0.538474	0.423527	0.190393	0.276111	0.193045	0.440734	0.344812	0.394457	0.328595	0.511023	0.241453	0.298432	0.269317	0.33963	0.469358	0.578608	0.492276	0.418952	0.231905	0.166387	0.243176	0.287207	0.26683	0.697489
D3_C16_P55	-0.55	1.16	0.335456	4.06667	0.681065	0.322985	0.245021	0.510578	0.499349	0.263812	0.363082	0.546513	0.52424	0.562888	0.507865	0.433391	0.517219	0.471252	0.499662	0.379332	0.291085	0.326518	0.428823	0.454486	0.293588	0.389305	0.450125	0.259697	0.247218	0.255702	0.405721	0.290258	0.272188	0.321097	0.525438	0.209932	0.336806	0.324887	0.326211	0.419484	0.455239	0.379454	0.490169	0.328261	0.218804	0.324985	0.312493	0.35679	0.650709
D3_C16_P56	-0.88	2.62	0.486838	4.3193	0.627828	0.351399	0.317138	0.505569	0.565693	0.463854	0.452421	0.510479	0.653866	0.446284	0.566351	0.609643	0.577125	0.499745	0.4977	0.459564	0.393129	0.33866	0.455723	0.502296	0.422837	0.538983	0.445403	0.217471	0.313557	0.273293	0.423039	0.379869	0.358973	0.307148	0.504173	0.22902	0.293085	0.349492	0.436194	0.400373	0.563793	0.432669	0.463457	0.220563	0.190833	0.285844	0.387886	0.313358	0.676649
D3_C17_P57	-1.43	5.44	0.576922	4.43509	0.622492	0.315111	0.383042	0.385935	0.55877	0.406026	0.369942	0.480213	0.541524	0.566109	0.56106	0.546759	0.481334	0.512376	0.428834	0.412843	0.31101	0.279325	0.430774	0.393128	0.275927	0.471756	0.359962	0.177417	0.26952	0.240984	0.345366	0.229046	0.222821	0.218748	0.42521	0.193011	0.290106	0.286425	0.361551	0.489276	0.597891	0.470781	0.396614	0.181597	0.173452	0.192168	0.225883	0.257043	0.618035
D3_C17_P58	-0.96	2.22	0.471568	4.31228	0.66398	0.402977	0.415995	0.454054	0.608213	0.363799	0.419219	0.494432	0.57409	0.670335	0.598524	0.569149	0.572097	0.528609	0.518698	0.477791	0.383665	0.310015	0.421581	0.453346	0.428161	0.438535	0.318602	0.246579	0.228769	0.265455	0.324873	0.241805	0.272486	0.22785	0.45143	0.161753	0.249883	0.273847	0.424882	0.43631	0.617247	0.487636	0.531858	0.21321	0.172836	0.236151	0.260541	0.270282	0.600289
D3_C17_P59	-0.95	2.87	0.453343	4.4	0.606305	0.412948	0.387387	0.481575	0.632993	0.476945	0.458793	0.503935	0.646932	0.607168	0.665008	0.661144	0.603563	0.578772	0.513273	0.465254	0.446024	0.327942	0.513673	0.483311	0.435668	0.507668	0.374765	0.251985	0.278917	0.221987	0.42969	0.31897	0.356939	0.300017	0.579179	0.257715	0.324319	0.323119	0.394087	0.494021	0.652361	0.549969	0.540783	0.286403	0.186871	0.29337	0.345762	0.358819	0.69533
D= Dimension; C=Construct; P= item. Note: the conditional formatting of colors reflects the magnitude of the correlation coefficients. Higher values are represented by greener shades, while lower values are indicated by reddish tones.
[truncated: 14 more columns]

## Sheet: Hoja4
Level	Quantile
1	0.637353	0
0.99	0.637353	0.01
0.95	0.632419	0.05
0.9	0.576719	0.1
0.75	0.521158	0.25
0.5	0.474025	0.5
0.25	0.40827	0.75
0.1	0.338519	0.9
0.05	0.331316	0.95
0.01	0.2358	0.99
0	0.2358	1

## Sheet: Hoja1
Construct	Indicator	Variance Extracted Estimate	Reliability	Standardized loading	t value
F01		0.312223	0.562441
F01	D1_C01_P01		0.199288	0.446417	8.03453
F01	D1_C01_P02		0.204365	0.452067	8.17418
F01	D1_C01_P03		0.533015	0.730079	15.8388
F02		0.405349	0.726932
F02	D1_C02_P04		0.605946	0.778425	23.7008
F02	D1_C02_P05		0.279772	0.528935	10.838
F02	D1_C02_P06		0.427314	0.653692	16.0137
F02	D1_C02_P07		0.308365	0.555306	11.7602
F03		0.450795	0.803684
F03	D1_C03_P08		0.386763	0.621903	15.4189
F03	D1_C03_P09		0.444644	0.666816	17.9898
F03	D1_C03_P10		0.521017	0.721815	21.971
F03	D1_C03_P11		0.474303	0.688697	19.4472
F03	D1_C03_P12		0.427248	0.653642	17.1816
F04		0.586405	0.807395
F04	D1_C04_P13		0.637724	0.798576	27.7455
F04	D1_C04_P14		0.720455	0.848796	32.986
F04	D1_C04_P15		0.401034	0.633273	15.5472
F05		0.412109	0.676351
F05	D1_C05_P16		0.335305	0.579055	12.919
F05	D1_C05_P17		0.405917	0.637116	15.4191
F05	D1_C05_P18		0.495106	0.703638	18.7986
F06		0.391988	0.658507
F06	D2_C06_P19		0.427999	0.654216	15.8367
F06	D2_C06_P20		0.414997	0.644203	15.3873
F06	D2_C06_P21		0.332967	0.577033	12.6282
F07		0.473386	0.781289
F07	D2_C07_P22		0.479377	0.692371	19.485
F07	D2_C07_P23		0.38542	0.620822	15.2378
F07	D2_C07_P24		0.595168	0.771471	26.0993
F07	D2_C07_P25		0.433578	0.658467	17.3055
F08		0.606691	0.81956
F08	D2_C08_P26		0.729382	0.854039	39.0188
F08	D2_C08_P27		0.703635	0.83883	36.5163
F08	D2_C08_P28		0.387055	0.622138	15.5307
F09		0.567271	0.838902
F09	D2_C09_P29		0.487272	0.698048	20.9546
F09	D2_C09_P30		0.479889	0.692741	20.5338
F09	D2_C09_P31		0.583594	0.763933	27.4367
F09	D2_C09_P32		0.718327	0.847542	40.8782
F11		0.551583	0.786599
F11	D2_C11_P36		0.531737	0.729203	21.7822
F11	D2_C11_P37		0.60416	0.777277	25.9268
F11	D2_C11_P38		0.518851	0.720313	21.0982
F12		0.542173	0.854941
F12	D2_C12_P39		0.479358	0.692357	19.9034
F12	D2_C12_P40		0.551957	0.742938	24.1946
F12	D2_C12_P41		0.458363	0.677025	18.8167
F12	D2_C12_P42		0.672872	0.820288	33.8258
F12	D2_C12_P43		0.548317	0.740484	23.957
F13		0.531672	0.819191
F13	D3_C13_P44		0.520987	0.721794	23.4894
F13	D3_C13_P45		0.586022	0.765521	28.2083
F13	D3_C13_P46		0.455167	0.67466	19.5855
F13	D3_C13_P47		0.564513	0.751341	26.5367
F14		0.525421	0.768363
F14	D3_C14_P48		0.551374	0.742546	22.9559
F14	D3_C14_P49		0.552222	0.743116	23.0026
F14	D3_C14_P50		0.472668	0.687508	18.9087
F15		0.554745	0.788747
F15	D3_C15_P51		0.559785	0.748188	24.0461
F15	D3_C15_P52		0.507915	0.712681	21.0699
F15	D3_C15_P53		0.596535	0.772357	26.3571
F16		0.576197	0.802338
F16	D3_C16_P54		0.683104	0.826501	34.0499
F16	D3_C16_P55		0.488496	0.698925	20.4558
F16	D3_C16_P56		0.556993	0.74632	24.5376
F17		0.692257	0.870677
F17	D3_C17_P57		0.619499	0.787083	30.0867
F17	D3_C17_P58		0.674932	0.821542	35.4523
F17	D3_C17_P59		0.782341	0.8845	48.9278

## Sheet: Hoja3
Var1	Var2	Parameter	Estimate	Standard
				Error			inter
F02	F01	CF02_F01	0.81436	0.05868	0.11736	0.697	0.93172
F03	F01	CF03_F01	0.79187	0.05657	0.11314	0.67873	0.90501
F03	F02	CF03_F02	0.80132	0.04123	0.08246	0.71886	0.88378
F04	F01	CF04_F01	0.64257	0.06343	0.12686	0.51571	0.76943
F04	F02	CF04_F02	0.65268	0.05117	0.10234	0.55034	0.75502
F04	F03	CF04_F03	0.73121	0.0423	0.0846	0.64661	0.81581
F05	F01	CF05_F01	0.5086	0.07922	0.15844	0.35016	0.66704
F05	F02	CF05_F02	0.60538	0.06326	0.12652	0.47886	0.7319
F05	F03	CF05_F03	0.67795	0.05551	0.11102	0.56693	0.78897
F05	F04	CF05_F04	0.70805	0.05216	0.10432	0.60373	0.81237
F06	F01	CF06_F01	0.61264	0.07609	0.15218	0.46046	0.76482
F06	F02	CF06_F02	0.67442	0.06061	0.12122	0.5532	0.79564
F06	F03	CF06_F03	0.72276	0.05414	0.10828	0.61448	0.83104
F06	F04	CF06_F04	0.6251	0.0593	0.1186	0.5065	0.7437
F06	F05	CF06_F05	0.93978	0.04917	0.09834	0.84144	1.03812
F07	F01	CF07_F01	0.40641	0.07664	0.15328	0.25313	0.55969
F07	F02	CF07_F02	0.42789	0.06646	0.13292	0.29497	0.56081
F07	F03	CF07_F03	0.46583	0.06195	0.1239	0.34193	0.58973
F07	F04	CF07_F04	0.42098	0.06299	0.12598	0.295	0.54696
F07	F05	CF07_F05	0.73635	0.05244	0.10488	0.63147	0.84123
F07	F06	CF07_F06	0.62371	0.06163	0.12326	0.50045	0.74697
F08	F01	CF08_F01	0.34176	0.07585	0.1517	0.19006	0.49346
F08	F02	CF08_F02	0.43328	0.06335	0.1267	0.30658	0.55998
F08	F03	CF08_F03	0.466	0.05916	0.11832	0.34768	0.58432
F08	F04	CF08_F04	0.43202	0.05974	0.11948	0.31254	0.5515
F08	F05	CF08_F05	0.62036	0.05709	0.11418	0.50618	0.73454
F08	F06	CF08_F06	0.58127	0.06106	0.12212	0.45915	0.70339
F08	F07	CF08_F07	0.82631	0.03452	0.06904	0.75727	0.89535
F09	F01	CF09_F01	0.35648	0.07521	0.15042	0.20606	0.5069
F09	F02	CF09_F02	0.45542	0.0621	0.1242	0.33122	0.57962
F09	F03	CF09_F03	0.459	0.05938	0.11876	0.34024	0.57776
F09	F04	CF09_F04	0.48522	0.05681	0.11362	0.3716	0.59884
F09	F05	CF09_F05	0.62959	0.05631	0.11262	0.51697	0.74221
F09	F06	CF09_F06	0.58019	0.06095	0.1219	0.45829	0.70209
F09	F07	CF09_F07	0.87748	0.02986	0.05972	0.81776	0.9372
F09	F08	CF09_F08	0.88634	0.02578	0.05156	0.83478	0.9379
F11	F01	CF11_F01	0.55972	0.07006	0.14012	0.4196	0.69984
F11	F02	CF11_F02	0.57995	0.05823	0.11646	0.46349	0.69641
F11	F03	CF11_F03	0.72409	0.04517	0.09034	0.63375	0.81443
F11	F04	CF11_F04	0.64697	0.0497	0.0994	0.54757	0.74637
F11	F05	CF11_F05	0.78924	0.04888	0.09776	0.69148	0.887
F11	F06	CF11_F06	0.8346	0.04754	0.09508	0.73952	0.92968
F11	F07	CF11_F07	0.34354	0.06843	0.13686	0.20668	0.4804
F11	F08	CF11_F08	0.40904	0.06287	0.12574	0.2833	0.53478
F11	F09	CF11_F09	0.41937	0.06225	0.1245	0.29487	0.54387
F12	F01	CF12_F01	0.20744	0.07887	0.15774	0.0497	0.36518
F12	F02	CF12_F02	0.36369	0.06592	0.13184	0.23185	0.49553
F12	F03	CF12_F03	0.38518	0.06256	0.12512	0.26006	0.5103
F12	F04	CF12_F04	0.44062	0.05878	0.11756	0.32306	0.55818
F12	F05	CF12_F05	0.58775	0.0585	0.117	0.47075	0.70475
F12	F06	CF12_F06	0.54082	0.06279	0.12558	0.41524	0.6664
F12	F07	CF12_F07	0.7423	0.04069	0.08138	0.66092	0.82368
F12	F08	CF12_F08	0.78677	0.03397	0.06794	0.71883	0.85471
F12	F09	CF12_F09	0.86988	0.02629	0.05258	0.8173	0.92246
F12	F11	CF12_F11	0.39486	0.06298	0.12596	0.2689	0.52082
F13	F01	CF13_F01	0.67561	0.06211	0.12422	0.55139	0.79983
F13	F02	CF13_F02	0.73503	0.04555	0.0911	0.64393	0.82613
F13	F03	CF13_F03	0.87277	0.03077	0.06154	0.81123	0.93431
F13	F04	CF13_F04	0.70724	0.04339	0.08678	0.62046	0.79402
F13	F05	CF13_F05	0.70768	0.05261	0.10522	0.60246	0.8129
F13	F06	CF13_F06	0.7941	0.04823	0.09646	0.69764	0.89056
F13	F07	CF13_F07	0.47876	0.0605	0.121	0.35776	0.59976
F13	F08	CF13_F08	0.47061	0.05818	0.11636	0.35425	0.58697
F13	F09	CF13_F09	0.41322	0.06095	0.1219	0.29132	0.53512
F13	F11	CF13_F11	0.83411	0.03547	0.07094	0.76317	0.90505
F13	F12	CF13_F12	0.41239	0.0606	0.1212	0.29119	0.53359
F14	F01	CF14_F01	0.47985	0.07482	0.14964	0.33021	0.62949
F14	F02	CF14_F02	0.58348	0.05904	0.11808	0.4654	0.70156
F14	F03	CF14_F03	0.75159	0.04414	0.08828	0.66331	0.83987
F14	F04	CF14_F04	0.53627	0.05788	0.11576	0.42051	0.65203
F14	F05	CF14_F05	0.56722	0.06467	0.12934	0.43788	0.69656
F14	F06	CF14_F06	0.5996	0.06436	0.12872	0.47088	0.72832
F14	F07	CF14_F07	0.44696	0.06479	0.12958	0.31738	0.57654
F14	F08	CF14_F08	0.41222	0.06364	0.12728	0.28494	0.5395
F14	F09	CF14_F09	0.38591	0.06468	0.12936	0.25655	0.51527
F14	F11	CF14_F11	0.65773	0.05224	0.10448	0.55325	0.76221
F14	F12	CF14_F12	0.35896	0.06542	0.13084	0.22812	0.4898
F14	F13	CF14_F13	0.89076	0.03203	0.06406	0.8267	0.95482
F15	F01	CF15_F01	0.62544	0.06662	0.13324	0.4922	0.75868
F15	F02	CF15_F02	0.66987	0.05216	0.10432	0.56555	0.77419
F15	F03	CF15_F03	0.72438	0.04504	0.09008	0.6343	0.81446
F15	F04	CF15_F04	0.5466	0.0562	0.1124	0.4342	0.659
F15	F05	CF15_F05	0.54379	0.06484	0.12968	0.41411	0.67347
F15	F06	CF15_F06	0.66235	0.05923	0.11846	0.54389	0.78081
F15	F07	CF15_F07	0.45162	0.0635	0.127	0.32462	0.57862
F15	F08	CF15_F08	0.39063	0.06362	0.12724	0.26339	0.51787
F15	F09	CF15_F09	0.39505	0.06328	0.12656	0.26849	0.52161
F15	F11	CF15_F11	0.61153	0.05425	0.1085	0.50303	0.72003
F15	F12	CF15_F12	0.33052	0.06556	0.13112	0.1994	0.46164
F15	F13	CF15_F13	0.86504	0.03275	0.0655	0.79954	0.93054
F15	F14	CF15_F14	0.91589	0.03231	0.06462	0.85127	0.98051
F16	F01	CF16_F01	0.66392	0.06332	0.12664	0.53728	0.79056
F16	F02	CF16_F02	0.67759	0.0504	0.1008	0.57679	0.77839
F16	F03	CF16_F03	0.77647	0.03967	0.07934	0.69713	0.85581
F16	F04	CF16_F04	0.59155	0.05224	0.10448	0.48707	0.69603
F16	F05	CF16_F05	0.6354	0.05807	0.11614	0.51926	0.75154
F16	F06	CF16_F06	0.71223	0.05462	0.10924	0.60299	0.82147
F16	F07	CF16_F07	0.41063	0.06439	0.12878	0.28185	0.53941
F16	F08	CF16_F08	0.45448	0.05949	0.11898	0.3355	0.57346
F16	F09	CF16_F09	0.41219	0.06144	0.12288	0.28931	0.53507
F16	F11	CF16_F11	0.68285	0.04809	0.09618	0.58667	0.77903
F16	F12	CF16_F12	0.37592	0.06268	0.12536	0.25056	0.50128
F16	F13	CF16_F13	0.90878	0.02776	0.05552	0.85326	0.9643
F16	F14	CF16_F14	0.74068	0.04482	0.08964	0.65104	0.83032
F16	F15	CF16_F15	0.81305	0.03783	0.07566	0.73739	0.88871
F17	F01	CF17_F01	0.55905	0.06539	0.13078	0.42827	0.68983
F17	F02	CF17_F02	0.66605	0.04793	0.09586	0.57019	0.76191
F17	F03	CF17_F03	0.77099	0.03665	0.0733	0.69769	0.84429
F17	F04	CF17_F04	0.56782	0.05076	0.10152	0.4663	0.66934
F17	F05	CF17_F05	0.58408	0.05796	0.11592	0.46816	0.7
F17	F06	CF17_F06	0.63323	0.0564	0.1128	0.52043	0.74603
F17	F07	CF17_F07	0.34536	0.06427	0.12854	0.21682	0.4739
F17	F08	CF17_F08	0.34713	0.0616	0.1232	0.22393	0.47033
F17	F09	CF17_F09	0.35434	0.06118	0.12236	0.23198	0.4767
F17	F11	CF17_F11	0.71259	0.04254	0.08508	0.62751	0.79767
F17	F12	CF17_F12	0.32584	0.06193	0.12386	0.20198	0.4497
F17	F13	CF17_F13	0.8287	0.03088	0.06176	0.76694	0.89046
F17	F14	CF17_F14	0.70063	0.0445	0.089	0.61163	0.78963
F17	F15	CF17_F15	0.7821	0.03683	0.07366	0.70844	0.85576
F17	F16	CF17_F16	0.88499	0.02681	0.05362	0.83137	0.93861

## Sheet: Hoja2
Construct	Theta	Skewness	Kurtosis	Mean	Std.	1	2	3	4	5	6	7	8	9	10	11	12	13	14	15	16
C01	0.745	-0.76	0.65	13.3018	1.51058	1
C02	0.829	-0.5	-0.54	18.0667	1.65909	0.563197	1
C03	0.898	-1.41	6.37	22.207	2.37415	0.571982	0.680834	1
C04	0.882	-0.35	-0.27	13.007	1.59443	0.502105	0.599361	0.676238	1
C05	0.732	-0.05	-0.16	11.3053	1.84662	0.344361	0.467762	0.546613	0.576967	1
C06	0.754	0	-0.2	12.1544	1.60238	0.408961	0.493937	0.558488	0.496853	0.64766	1
C07	0.816	-0.37	0.17	14.6281	3.03186	0.304577	0.351	0.426702	0.391484	0.545944	0.461133	1
C08	0.848	-0.54	0.11	11.6842	2.22627	0.226632	0.365566	0.437747	0.400763	0.462689	0.434953	0.660816	1
C09	0.875	-0.59	0.02	15.4877	3.01359	0.245499	0.402595	0.439148	0.426563	0.45264	0.426918	0.698526	0.795267	1
C10	0.738	0	-0.45	11.7719	1.83105	0.290216	0.440651	0.538866	0.490445	0.523237	0.510663	0.636407	0.621068	0.684544	1
C11	0.857	-0.33	0.12	12.2737	1.8238	0.375897	0.455255	0.601592	0.57584	0.605212	0.61315	0.292717	0.344484	0.345902	0.521456	1
C12	0.877	-0.25	-0.23	16.014	4.06199	0.139581	0.287708	0.376847	0.388093	0.452985	0.401654	0.606008	0.669745	0.722423	0.599468	0.352975	1
C13	0.887	-0.46	1.9	16.6561	2.21256	0.494697	0.630118	0.764444	0.666857	0.589667	0.605353	0.436826	0.440365	0.38337	0.508239	0.681494	0.395438	1
C14	0.843	-0.74	2.29	12.2561	1.81378	0.345339	0.495855	0.639582	0.488416	0.433256	0.4479	0.390054	0.408164	0.387438	0.478934	0.517058	0.350015	0.731657	1
C15	0.876	-0.74	4.33	12.7825	1.55929	0.418537	0.569	0.634054	0.49898	0.415274	0.488689	0.389874	0.375379	0.365565	0.476944	0.468182	0.288709	0.706877	0.74631	1
C16	0.884	-0.74	3.71	12.7193	1.62457	0.472794	0.593337	0.686606	0.541168	0.484246	0.533334	0.363593	0.432846	0.385966	0.459243	0.562603	0.358555	0.758882	0.633827	0.667143	1
C17	0.945	-1.1	3.94	13.1474	1.70109	0.462464	0.589207	0.692841	0.55498	0.457636	0.506741	0.323384	0.339635	0.333728	0.450995	0.596363	0.297804	0.736366	0.625127	0.690407	0.77556
